# Supplementary material for: Cia Zeaxanthin Biosynthesis, OsZEP and OsVDE Regulate Striped Leaves Occurring in Response to Deep Transplanting of Rice
Source: Int J Mol Sci. 2022 Jul 28;23(15):8340. doi: 10.3390/ijms23158340 (PMC9369140; doi:10.3390/ijms23158340)
Supplement: Supplementary file 1 [file ijms-23-08340-s001.zip]

Archive with 1 entries (1 files):
- ijms-1796953-supplementary.pdf
